# Supplementary material for: Effects of In Vitro Fermentation of Polysialic Acid and Sialic Acid on Gut Microbial Community Composition and Metabolites in Healthy Humans
Source: Foods. 2024 Feb 2;13(3):481. doi: 10.3390/foods13030481 (PMC10855092; doi:10.3390/foods13030481)
Supplement: Supplementary file 1 [file foods-13-00481-s001.zip]

Archive with 1 entries (1 files):
- foods-2834788-supplementary.pdf
